# Supplementary material for: Bovine Gammaherpesvirus 6 Tropism in the Natural Host
Source: Viruses. 2024 Nov 3;16(11):1730. doi: 10.3390/v16111730 (PMC11598913; doi:10.3390/v16111730)
Supplement: Supplementary file 1 [file viruses-16-01730-s001.zip]

Archive with 1 entries (1 files):
- viruses-3247109-supplementary.pdf
